# Supplementary material for: Hydrogen-Bond-Assisted Hydroxylation of o-Fluorobenzamides: A Transition-Metal-Free Approach to Salicylamides
Source: Molecules. 2026 Jun 1;31(11):1887. doi: 10.3390/molecules31111887 (PMC13257559; doi:10.3390/molecules31111887)
Supplement: Supplementary file 1 [file molecules-31-01887-s001.zip]

Archive with 1 entries (1 files):
- molecules-4320177-supplementary.pdf
